# Supplementary material for: Cross-platform assessment of short-form video quality on the gut–liver axis: informational integrity and engagement disparity
Source: Front Cell Infect Microbiol. 2025 Dec 10;15:1732375. doi: 10.3389/fcimb.2025.1732375 (PMC12727577; doi:10.3389/fcimb.2025.1732375)
Supplement: Supplementary file 2 [file Table2.xlsx]

## Sheet: Supplementary Table 1
	NO	Platform	Author Type	Likes	Comments	Favorites	Shares	Duration	m DIS-Q1	m DIS-Q2	m DIS-Q3	m DIS-Q4	m DIS-Q5	m DIS score	JAMA-Q1	JAMA-Q2	JAMA-Q3	JAMA-Q4	JAMA score	GQS score	SUM score
	1	TikTok	Professional institutions	1063	204	580	600	93	1	1	1	1	1	5	1	1	1	0	3	3	11
	2	TikTok	Professional institutions	1079	69	193	665	93	1	1	1	0	0	3	1	1	1	0	3	3	9
	3	TikTok	Professional institutions	104	23	55	57	137	1	0	1	0	0	2	1	1	1	0	3	4	9
	4	TikTok	Professional institutions	654	247	276	1043	113	1	0	1	0	0	2	0	0	1	0	1	5	8
	5	TikTok	Professional institutions	55	16	52	117	101	1	1	1	0	1	4	1	1	1	0	3	4	11
	6	TikTok	Professional institutions	22	1	8	6	43	1	1	1	0	0	3	1	0	1	0	2	3	8
	7	TikTok	Professional institutions	99	5	55	30	102	1	0	1	0	1	3	1	0	1	0	2	4	9
	8	TikTok	Professional institutions	162	38	44	39	84	1	1	1	0	0	3	1	1	1	0	3	5	11
	9	TikTok	Non-Professional institutions	168	63	112	57	383	0	0	1	0	0	1	0	0	1	0	1	2	4
	10	TikTok	Professional institutions	92	16	39	27	57	1	0	1	0	0	2	1	0	1	0	2	3	7
	11	TikTok	Professional institutions	67	11	40	24	88	1	1	1	1	0	4	1	0	1	0	2	3	9
	12	TikTok	Professional institutions	109747	40169	26604	381154	215	1	0	1	0	0	2	1	0	1	1	3	4	9
	13	TikTok	Professional institutions	18	15	12	14	92	1	1	1	0	0	3	1	1	1	0	3	3	9
	14	TikTok	Professional institutions	75	2	30	50	42	1	1	1	1	1	5	1	1	1	0	3	5	13
	15	TikTok	Non-Professional institutions	563	48	122	289	58	1	0	0	0	0	1	1	0	1	0	2	1	4
	16	TikTok	Professional institutions	230	61	55	366	90	1	0	1	0	1	3	1	0	1	0	2	4	9
	17	TikTok	Professional institutions	56	10	16	25	65	1	0	1	0	0	2	1	0	1	0	2	3	7
	18	TikTok	Professional institutions	301	68	220	190	61	1	0	1	0	0	2	1	0	1	0	2	3	7
	19	TikTok	Professional institutions	154	22	44	93	60	1	0	0	0	0	1	1	0	1	0	2	3	6
	20	TikTok	Professional institutions	11	5	1	1	44	1	0	1	0	0	2	0	0	1	0	1	4	7
	21	TikTok	Professional institutions	204	58	126	169	95	0	0	1	0	0	1	0	0	1	0	1	3	5
	22	TikTok	Professional institutions	104	20	44	20	31	1	0	1	0	0	2	1	0	1	0	2	3	7
	23	TikTok	Non-Professional institutions	16	7	9	14	82	1	0	1	0	0	2	0	0	1	0	1	2	5
	24	TikTok	Non-Professional institutions	33	22	8	3	60	0	0	0	0	0	0	0	0	1	0	1	1	2
	25	TikTok	Professional institutions	67	9	15	17	95	1	1	1	1	0	4	1	1	1	1	4	5	13
	26	TikTok	Professional institutions	49	8	8	2	52	1	1	1	1	0	4	1	1	1	0	3	4	11
	27	TikTok	Professional institutions	71	3	10	5	64	1	0	1	0	0	2	1	0	1	0	2	3	7
	28	TikTok	Professional institutions	72	12	19	3	208	1	0	1	0	0	2	1	0	1	0	2	3	7
	29	TikTok	Professional institutions	2056	138	701	379	71	1	0	1	0	0	2	1	0	1	0	2	3	7
	30	TikTok	Non-Professional institutions	745	87	16	57	64	0	0	0	0	0	0	0	0	1	0	1	1	2
	31	TikTok	Professional institutions	40	2	14	6	64	0	0	1	0	0	1	1	0	1	0	2	3	6
	32	TikTok	Professional institutions	20	2	4	4	40	1	1	1	0	1	4	1	1	1	0	3	5	12
	33	TikTok	Professional institutions	86	7	32	27	57	1	0	1	0	0	2	1	0	1	0	2	3	7
	34	TikTok	Professional institutions	35	1	1	0	30	1	0	1	0	0	2	0	0	1	0	1	3	6
	35	TikTok	Professional institutions	11	4	5	3	52	1	0	1	0	0	2	1	0	1	0	2	3	7
	36	TikTok	Non-Professional institutions	329	113	149	169	319	0	1	0	1	0	2	1	0	1	0	2	3	7
	37	TikTok	Professional institutions	244	21	152	147	53	1	1	1	0	0	3	1	1	1	0	3	3	9
	38	TikTok	Professional institutions	39	7	19	4	136	1	1	1	0	1	4	1	1	1	0	3	4	11
	39	TikTok	Professional institutions	261	44	174	92	56	1	1	1	0	1	4	1	1	1	0	3	4	11
	40	TikTok	Professional institutions	102	9	3	4	55	1	0	1	0	0	2	1	1	1	0	3	3	8
	41	TikTok	Professional institutions	44	8	0	2	67	1	0	1	1	0	3	1	0	1	0	2	3	8
	42	TikTok	Professional institutions	663	20	193	133	126	1	0	1	1	0	3	1	0	1	0	2	3	8
	43	TikTok	Professional institutions	4269	422	1069	1613	52	0	0	1	1	0	2	0	0	1	0	1	2	5
	44	TikTok	Non-Professional institutions	28	5	16	20	204	1	0	0	1	0	2	1	0	1	0	2	2	6
	45	TikTok	Professional institutions	33	10	16	16	53	1	1	1	0	0	3	1	1	1	0	3	3	9
	46	TikTok	Professional institutions	133	2	46	17	73	1	0	1	1	0	3	1	0	1	0	2	3	8
	47	TikTok	Professional institutions	50	2	18	1	87	1	0	1	1	0	3	1	0	1	0	2	4	9
	48	TikTok	Professional institutions	38	4	6	5	43	1	0	1	1	0	3	1	0	1	1	3	3	9
	49	TikTok	Non-Professional institutions	7	1	1	1	92	0	0	1	0	0	1	0	0	1	0	1	1	3
	50	TikTok	Professional institutions	93	7	42	10	59	1	0	1	1	0	3	1	0	1	0	2	3	8
	51	TikTok	Professional institutions	390	60	75	34	136	1	1	1	1	1	5	1	1	1	0	3	4	12
	52	TikTok	Professional institutions	11	4	5	1	82	0	0	1	1	0	2	0	0	1	0	1	3	6
	53	TikTok	Professional institutions	5	0	0	0	61	1	0	1	0	0	2	1	0	1	0	2	4	8
	54	TikTok	Professional institutions	132	53	14	28	44	1	0	1	0	0	2	1	0	1	0	2	3	7
	55	TikTok	Professional institutions	898	40	907	188	35	1	0	1	0	0	2	1	1	1	0	3	4	9
	56	TikTok	Professional institutions	79	3	10	9	68	1	0	1	1	0	3	0	0	1	0	1	3	7
	57	TikTok	Non-Professional institutions	5	3	1	4	48	0	0	1	0	0	1	0	0	1	0	1	1	3
	58	TikTok	Professional institutions	73	5	37	813	169	1	0	1	1	0	3	1	0	1	0	2	3	8
	59	TikTok	Professional institutions	34	2	7	18	53	1	0	1	0	0	2	1	0	1	0	2	3	7
	60	TikTok	Non-Professional institutions	11	1	8	4	101	0	1	1	0	1	3	0	1	1	0	2	2	7
	61	TikTok	Professional institutions	384	32	206	181	92	1	1	1	0	0	3	1	1	1	0	3	4	10
	62	TikTok	Professional institutions	84	10	5	4	57	1	0	1	0	1	3	1	0	1	0	2	3	8
	63	TikTok	Professional institutions	190	29	118	205	160	0	0	1	0	0	1	0	0	1	0	1	3	5
	64	TikTok	Professional institutions	43	5	3	4	173	1	1	1	0	1	4	1	1	1	0	3	5	12
	65	TikTok	Professional institutions	13	7	3	16	103	1	0	1	1	0	3	1	0	1	0	2	4	9
	66	TikTok	Professional institutions	55	4	9	2	100	1	0	1	0	0	2	1	0	1	0	2	3	7
	67	TikTok	Professional institutions	35	2	6	4	44	1	0	1	1	0	3	1	0	1	0	2	4	9
	68	TikTok	Professional institutions	22	2	5	34	27	1	0	1	1	1	4	1	0	1	0	2	4	10
	69	TikTok	Professional institutions	63	5	10	6	51	1	0	1	0	0	2	1	0	1	0	2	3	7
	70	TikTok	Professional institutions	421	82	152	431	51	1	1	1	1	0	4	1	1	1	0	3	4	11
	71	Bilibili	Professional institutions	43	5	108	96	648	1	1	1	0	1	4	1	1	1	0	3	5	12
	72	Bilibili	Non-Professional institutions	34	2	51	5	2787	0	0	1	0	0	1	0	1	0	0	1	2	4
	73	Bilibili	Professional institutions	232	1	333	110	1164	1	1	1	1	0	4	1	1	1	0	3	4	11
	74	Bilibili	Professional institutions	102	4	190	262	1081	1	0	1	0	1	3	1	0	1	0	2	5	10
	75	Bilibili	Professional institutions	11	0	38	19	1130	1	0	1	1	0	3	1	1	1	0	3	3	9
	76	Bilibili	Professional institutions	496	112	1847	283	3320	1	1	1	0	0	3	0	1	1	0	2	3	8
	77	Bilibili	Professional institutions	0	0	0	0	307	1	1	1	0	0	3	1	1	1	1	4	4	11
	78	Bilibili	Professional institutions	1	0	2	0	504	1	1	1	1	0	4	1	0	1	1	3	5	12
	79	Bilibili	Non-Professional institutions	5	0	1	1	33	0	0	1	0	0	1	0	0	1	0	1	1	3
	80	Bilibili	Professional institutions	261	175	205	36	2582	1	1	1	0	0	3	1	1	1	1	4	5	12
	81	Bilibili	Professional institutions	287	1	108	14	316	1	0	1	0	0	2	1	0	1	0	2	3	7
	82	Bilibili	Professional institutions	14	0	48	9	2116	1	1	1	0	1	4	1	1	1	0	3	4	11
	83	Bilibili	Professional institutions	97	1	512	80	4508	1	1	1	0	0	3	0	1	1	0	2	3	8
	84	Bilibili	Professional institutions	6	0	21	2	3200	1	1	0	1	1	4	1	0	1	0	2	4	10
	85	Bilibili	Professional institutions	1	0	2	0	143	1	0	1	0	1	3	1	0	1	0	2	3	8
	86	Bilibili	Professional institutions	21	0	55	70	165	1	0	1	0	0	2	1	1	1	1	4	4	10
	87	Bilibili	Professional institutions	1	0	1	0	1397	1	1	1	0	1	4	1	1	1	0	3	5	12
	88	Bilibili	Professional institutions	259	0	1200	173	3811	1	1	1	0	1	4	1	1	1	0	3	4	11
	89	Bilibili	Non-Professional institutions	9	0	22	25	207	1	0	1	0	0	2	1	0	0	0	1	2	5
	90	Bilibili	Professional institutions	80	3	134	53	202	1	0	1	1	0	3	1	1	1	0	3	4	10
	91	Bilibili	Professional institutions	0	0	1	0	87	1	0	1	1	0	3	1	0	1	1	3	3	9
	92	Bilibili	Professional institutions	47	2	179	73	1411	1	1	1	1	1	5	1	1	1	1	4	5	14
	93	Bilibili	Professional institutions	1	0	2	0	304	1	1	1	0	1	4	1	0	1	1	3	4	11
	94	Bilibili	Professional institutions	138	4	123	43	745	1	1	1	0	0	3	0	1	1	1	3	4	10
	95	Bilibili	Professional institutions	119	3	227	35	1010	1	1	1	0	0	3	1	1	1	0	3	4	10
	96	Bilibili	Professional institutions	35	0	53	20	707	1	0	1	1	0	3	1	0	1	1	3	4	10
	97	Bilibili	Professional institutions	34	2	70	13	920	1	1	1	1	1	5	1	1	1	0	3	5	13
	98	Bilibili	Professional institutions	170	2	767	66	1897	1	1	1	1	1	5	1	1	1	1	4	5	14
	99	Bilibili	Professional institutions	8	0	15	0	340	1	1	1	1	0	4	1	1	1	0	3	4	11
	100	Bilibili	Professional institutions	379	272	217	36	2843	1	1	1	1	1	5	1	1	1	1	4	5	14
	101	Bilibili	Non-Professional institutions	16	0	83	22	1183	1	0	1	0	0	2	1	0	0	0	1	2	5
	102	Bilibili	Professional institutions	6	0	35	12	770	1	1	1	0	0	3	1	1	1	0	3	4	10
	103	Bilibili	Professional institutions	11	1	84	9	2635	1	1	1	0	0	3	1	1	1	0	3	5	11
	104	Bilibili	Professional institutions	2	0	1	1	88	1	0	1	0	1	3	1	0	1	1	3	4	10
	105	Bilibili	Professional institutions	93	0	300	38	398	1	1	1	0	0	3	1	0	1	1	3	3	9
	106	Bilibili	Professional institutions	4	0	4	8	183	1	1	1	1	0	4	1	1	1	0	3	5	12
	107	Bilibili	Professional institutions	13	0	83	19	4007	1	1	1	0	0	3	1	1	1	0	3	4	10
	108	Bilibili	Professional institutions	5	0	30	8	2109	1	1	1	0	1	4	1	1	1	0	3	4	11
	109	Bilibili	Professional institutions	71	0	82	16	642	1	1	1	1	0	4	1	1	1	0	3	3	10
	110	Bilibili	Non-Professional institutions	0	0	0	0	52	1	0	1	0	0	2	0	0	1	0	1	2	5
	111	Bilibili	Professional institutions	1	0	1	0	98	1	0	1	0	1	3	1	0	1	1	3	4	10
	112	Bilibili	Professional institutions	2	0	0	0	88	1	0	1	0	0	2	1	0	1	1	3	4	9
	113	Bilibili	Professional institutions	244	5	887	187	2747	1	1	1	1	1	5	1	0	1	1	3	5	13
	114	Bilibili	Professional institutions	613	441	938	96	3424	1	1	1	0	1	4	1	1	1	1	4	5	13
	115	Bilibili	Professional institutions	1	0	0	0	74	1	0	1	0	1	3	1	0	1	0	2	4	9
	116	Bilibili	Professional institutions	86	2	48	60	240	1	1	1	1	0	4	1	1	1	0	3	5	12
	117	Bilibili	Professional institutions	51	0	47	14	1759	1	1	1	0	1	4	1	0	1	0	2	4	10
	118	Bilibili	Professional institutions	8	0	25	3	105	1	0	1	0	1	3	1	1	1	1	4	4	11
	119	Bilibili	Professional institutions	1	0	1	0	58	1	1	1	0	1	4	1	1	1	1	4	5	13
	120	Bilibili	Professional institutions	109	0	40	28	118	1	1	1	1	1	5	1	1	1	1	4	5	14
	121	Bilibili	Non-Professional institutions	0	0	1	1	103	1	0	1	0	0	2	0	0	1	0	1	1	4
	122	Bilibili	Professional institutions	1	0	1	0	63	1	0	1	1	1	4	1	0	1	0	2	3	9
	123	Bilibili	Professional institutions	261	175	205	36	2582	1	1	1	0	0	3	1	1	1	1	4	5	12
	124	Bilibili	Professional institutions	6	1	8	7	141	1	0	1	0	0	2	1	0	1	0	2	3	7
	125	Bilibili	Professional institutions	244	5	887	187	2747	1	1	1	0	1	4	1	1	1	1	4	5	13
	126	Bilibili	Professional institutions	14	0	17	10	290	1	0	1	0	1	3	1	0	1	1	3	4	10
	127	Bilibili	Professional institutions	134	5	7	1	13	1	1	0	1	0	3	1	0	1	0	2	3	8
	128	Bilibili	Professional institutions	10	0	62	10	288	1	0	1	1	1	4	1	0	1	1	3	4	11
	129	Bilibili	Non-Professional institutions	0	0	0	0	109	1	0	1	0	0	2	1	0	0	0	1	1	4
	130	Bilibili	Professional institutions	81	3	49	36	255	1	1	1	1	0	4	1	1	1	0	3	4	11
	131	Bilibili	Professional institutions	2534	58	1281	352	141	1	0	1	0	1	3	1	0	1	0	2	3	8
	132	Bilibili	Professional institutions	132	33	63	11	3146	1	1	1	0	0	3	1	1	1	0	3	4	10
	133	Bilibili	Professional institutions	1.4万	431	1262	1411	452	1	1	1	1	1	5	1	1	1	0	3	5	13
	134	Bilibili	Professional institutions	38	0	64	32	104	1	0	1	0	1	3	1	0	1	0	2	3	8
	135	Bilibili	Professional institutions	51	0	47	14	1759	1	1	1	0	0	3	0	0	1	0	1	3	7
	136	Bilibili	Professional institutions	1728	2	712	288	571	1	1	1	0	1	4	1	1	1	0	3	4	11
	137	Bilibili	Non-Professional institutions	3	0	4	4	34	1	0	0	0	0	1	1	0	1	0	2	2	5
	138	Bilibili	Professional institutions	1	0	1	0	98	1	1	1	0	1	4	1	0	1	1	3	3	10
	139	Bilibili	Professional institutions	6	1	8	7	141	1	0	1	0	1	3	1	0	1	0	2	3	8
	140	Bilibili	Professional institutions	2844	530	2440	864	643	1	1	1	1	1	5	1	1	1	1	4	5	14
	141	Xiaohongshu	Professional institutions	8	0	10	3	72	1	0	1	1	0	3	1	0	1	0	2	3	8
	142	Xiaohongshu	Professional institutions	0	0	0	0	78	1	1	1	0	0	3	1	0	1	0	2	3	8
	143	Xiaohongshu	Professional institutions	9	5	6	0	82	1	0	1	0	0	2	1	0	1	0	2	4	8
	144	Xiaohongshu	Professional institutions	2	0	0	0	56	1	1	1	0	0	3	1	1	1	0	3	3	9
	145	Xiaohongshu	Professional institutions	0	0	0	0	49	1	1	1	0	0	3	1	1	1	0	3	4	10
	146	Xiaohongshu	Non-Professional institutions	1	0	1	0	69	1	0	0	0	0	1	1	0	1	0	2	1	4
	147	Xiaohongshu	Professional institutions	14	2	12	15	233	1	1	1	0	0	3	1	1	1	0	3	4	10
	148	Xiaohongshu	Professional institutions	0	1	0	1	791	1	1	1	0	1	4	1	1	0	1	3	3	10
	149	Xiaohongshu	Professional institutions	2	1	1	3	132	1	0	1	1	0	3	1	0	1	0	2	3	8
	150	Xiaohongshu	Professional institutions	9	0	5	6	373	1	0	1	1	0	3	1	0	1	0	2	4	9
	151	Xiaohongshu	Professional institutions	1	0	0	1	94	1	0	1	0	1	3	0	0	1	0	1	2	6
	152	Xiaohongshu	Professional institutions	5	0	5	1	104	1	0	1	0	0	2	1	0	1	0	2	3	7
	153	Xiaohongshu	Professional institutions	0	0	0	1	4	0	0	0	0	0	0	0	0	1	0	1	1	2
	154	Xiaohongshu	Non-Professional institutions	5	2	1	0	33	0	0	0	0	0	0	0	0	1	0	1	1	2
	155	Xiaohongshu	Professional institutions	42	0	52	78	426	1	1	1	0	1	4	1	1	1	0	3	4	11
	156	Xiaohongshu	Professional institutions	11	0	7	6	106	1	0	1	0	0	2	0	0	1	0	1	3	6
	157	Xiaohongshu	Professional institutions	0	0	1	0	96	1	1	1	0	0	3	1	1	1	0	3	3	9
	158	Xiaohongshu	Professional institutions	1	0	0	2	14	1	0	1	0	0	2	1	0	1	0	2	2	6
	159	Xiaohongshu	Professional institutions	0	0	0	1	78	1	0	1	0	0	2	1	0	1	0	2	3	7
	160	Xiaohongshu	Professional institutions	0	0	0	0	80	1	0	1	0	0	2	0	0	1	0	1	3	6
	161	Xiaohongshu	Non-Professional institutions	0	0	0	1	4	0	0	0	0	0	0	0	0	1	0	1	1	2
	162	Xiaohongshu	Professional institutions	14	0	26	26	132	1	1	1	1	0	4	1	1	1	0	3	4	11
	163	Xiaohongshu	Professional institutions	4	0	5	3	40	0	1	0	0	0	1	1	1	1	0	3	2	6
	164	Xiaohongshu	Professional institutions	1	0	1	0	72	1	0	1	0	0	2	0	0	1	0	1	3	6
	165	Xiaohongshu	Non-Professional institutions	3	0	1	1	76	1	0	0	0	0	1	0	1	0	0	1	1	3
	166	Xiaohongshu	Professional institutions	1	0	3	4	60	1	0	1	0	1	3	1	0	1	0	2	3	8
	167	Xiaohongshu	Non-Professional institutions	6	0	8	4	57	0	0	0	0	0	0	0	0	1	0	1	1	2
	168	Xiaohongshu	Professional institutions	0	0	0	0	61	1	0	1	1	0	3	1	0	1	0	2	4	9
	169	Xiaohongshu	Professional institutions	0	0	0	0	75	1	0	1	0	0	2	0	0	1	0	1	3	6
	170	Xiaohongshu	Professional institutions	1	0	0	0	43	1	1	1	1	0	4	1	1	1	0	3	4	11
	171	Xiaohongshu	Non-Professional institutions	9	4	11	10	17	0	0	0	0	0	0	0	0	1	0	1	1	2
	172	Xiaohongshu	Professional institutions	4	0	9	11	404	1	1	1	1	1	5	1	1	1	0	3	5	13
	173	Xiaohongshu	Professional institutions	3	0	2	1	72	1	1	1	0	0	3	1	1	1	0	3	4	10
	174	Xiaohongshu	Professional institutions	23	1	10	8	240	1	1	1	1	0	4	1	1	1	0	3	3	10
	175	Xiaohongshu	Non-Professional institutions	3	0	0	4	55	0	1	1	0	0	2	1	0	1	0	2	3	7
	176	Xiaohongshu	Professional institutions	45	16	23	18	1295	1	1	1	1	0	4	1	1	1	0	3	5	12
	177	Xiaohongshu	Professional institutions	7	0	4	3	123	1	1	1	0	0	3	1	1	1	0	3	3	9
	178	Xiaohongshu	Professional institutions	4	1	1	3	279	1	1	1	0	0	3	0	1	1	0	2	3	8
	179	Xiaohongshu	Professional institutions	10	14	12	19	62	1	1	0	0	1	3	1	0	1	1	3	3	9
	180	Xiaohongshu	Professional institutions	1	0	0	0	43	1	1	1	1	0	4	1	1	1	0	3	4	11
	181	Xiaohongshu	Professional institutions	17	0	16	35	160	1	0	1	0	0	2	1	0	1	0	2	3	7
	182	Xiaohongshu	Professional institutions	3	0	2	1	34	1	1	1	0	0	3	0	1	1	0	2	3	8
	183	Xiaohongshu	Professional institutions	8	1	2	7	13	1	0	1	0	0	2	1	0	1	0	2	2	6
	184	Xiaohongshu	Professional institutions	11	3	12	14	160	1	0	1	0	1	3	0	1	1	0	2	3	8
	185	Xiaohongshu	Professional institutions	2	0	0	0	30	1	0	1	0	0	2	0	0	1	0	1	2	5
	186	Xiaohongshu	Professional institutions	1610	40	1356	506	174	1	1	1	0	1	4	0	1	1	1	3	5	12
	187	Xiaohongshu	Professional institutions	16	0	4	2	28	0	0	1	0	0	1	0	0	1	0	1	2	4
	188	Xiaohongshu	Professional institutions	24	0	24	14	87	1	0	1	0	0	2	1	0	1	0	2	3	7
	189	Xiaohongshu	Professional institutions	13	0	7	2	140	1	0	1	0	0	2	1	1	1	0	3	3	8
	190	Xiaohongshu	Professional institutions	4	1	7	6	116	1	1	1	0	0	3	1	0	1	0	2	3	8
	191	Xiaohongshu	Professional institutions	4	4	2	0	54	1	1	1	0	0	3	1	1	1	0	3	4	10
	192	Xiaohongshu	Professional institutions	0	9	1	0	22	1	0	1	0	0	2	1	0	1	0	2	3	7
	193	Xiaohongshu	Non-Professional institutions	2	0	0	0	30	1	0	1	0	0	2	0	1	1	0	2	1	5
	194	Xiaohongshu	Professional institutions	12	8	8	2	90	1	0	1	0	0	2	1	0	1	0	2	3	7
	195	Xiaohongshu	Non-Professional institutions	22	3	18	25	75	0	0	1	0	0	1	0	0	1	0	1	1	3
	196	Xiaohongshu	Professional institutions	1	0	0	0	44	1	0	1	0	0	2	1	0	1	0	2	3	7
	197	Xiaohongshu	Professional institutions	19	5	11	11	79	1	1	1	0	0	3	1	1	1	0	3	4	10
	198	Xiaohongshu	Professional institutions	16	0	5	15	66	1	0	1	0	0	2	1	0	1	0	2	3	7
	199	Xiaohongshu	Professional institutions	4	0	0	0	83	1	0	1	0	1	3	1	0	1	0	2	3	8
	200	Xiaohongshu	Non-Professional institutions	6	0	8	4	57	0	0	0	0	0	0	0	0	1	0	1	1	2
	201	Xiaohongshu	Non-Professional institutions	6	0	8	4	57	0	0	0	0	0	0	0	0	1	0	1	1	2
	202	Xiaohongshu	Professional institutions	4	0	2	0	43	0	0	1	0	0	1	0	0	1	0	1	1	3
	203	Xiaohongshu	Professional institutions	1	0	1	0	95	1	0	1	0	0	2	0	0	1	0	1	3	6
	204	Xiaohongshu	Professional institutions	8	1	4	11	108	1	0	1	0	0	2	0	0	1	0	1	2	5
	205	Xiaohongshu	Professional institutions	6	0	2	1	165	1	0	1	0	1	3	1	1	0	0	2	3	8
	206	Xiaohongshu	Professional institutions	17	0	9	7	92	1	0	1	0	1	3	0	0	1	0	1	3	7
	207	Xiaohongshu	Professional institutions	1	0	1	0	95	1	0	1	0	0	2	0	0	1	0	1	3	6
	208	Xiaohongshu	Professional institutions	8	0	9	2	109	1	1	1	0	1	4	1	1	1	0	3	4	11
	209	Xiaohongshu	Professional institutions	137	3	99	37	270	1	0	1	0	1	3	0	0	1	0	1	3	7
	210	Xiaohongshu	Non-Professional institutions	7	0	0	0	71	1	0	1	0	0	2	0	0	1	0	1	1	4
